# Supplementary material for: A systematic genomic screen implicates nucleocytoplasmic transport and membrane growth in nuclear size control
Source: PLoS Genet. 2017 May 18;13(5):e1006767. doi: 10.1371/journal.pgen.1006767 (PMC5436639; doi:10.1371/journal.pgen.1006767)
Supplement: S4 Table — (XLSX) [file pgen.1006767.s006.xlsx]

## Sheet: Sheet1
S4 Table. Proteins enriched in rae1-167 nuclear enriched samples relative to wild type (≥1.25 fold) at 36°C and not at 25°C
Protein ID (Uniprot)	Protein name	log2 rae1-167/WT (36°C)	log2 rae1-167/WT (25°C)
P53693	Protein rds1	2.03196	-0.152755
O74478	Phosphoglucomutase-2	1.86642	-0.012357
Q10356	Uncharacterized protein C22E12.03c	1.80714	0.167305
G2TRQ9	Uncharacterized protein tam10	1.49565	0.0608822
O14368	Heat shock protein 16	1.46659	-0.00915296
P22189	Calcium-transporting ATPase 3	1.42603	0.043058
P55306	Catalase	1.39301	0.308614
P50521	Hexokinase-2	1.30959	-0.129791
O74460	Uncharacterized protein C16C4.16c	1.2875	0.186676
A9ZLL8	Protein lsd90	1.25805	-0.143391
P40900	Sexual differentiation process protein isp4	1.24749	0.089286
P22192	Double-strand-specific pac1 ribonuclease	1.20026	-0.0681922
O14307	tRNA (adenine(58)-N(1))-methyltransferase catalytic subunit trm61	1.18319	-0.0320452
Q10342	Protein sda1	1.18318	0.121403
O14293	Putative aldehyde dehydrogenase-like protein C9E9.09c	1.1787	-0.111513
O13351	Ubiquitin-like protein pmt3/smt3	1.15106	-0.634463
Q8WZJ8	DNA-directed RNA polymerase III subunit rpc31	1.09376	0.0453283
O74966	Small nuclear ribonucleoprotein G	1.09098	-0.0285286
P78814	Pre-mRNA-splicing factor srp2	1.08472	-0.00528768
Q10752	Pre-mRNA-splicing factor ATP-dependent RNA helicase-like protein cdc28	1.05554	-0.364447
Q9USU5	1,3-beta-glucanosyltransferase gas2	1.05339	-0.0311714
Q9UTN3	Poly(A) RNA polymerase cid14	1.04715	-0.109913
O13956	Ribosome biogenesis protein tsr1 homolog	1.04174	-0.0685368
P24782	ATP-dependent RNA helicase dbp2	1.0354	0.0233599
Q09330	mRNA export protein mlo3	1.03312	-0.0259647
O94641	Heat shock protein 104	1.03041	0.179187
O74764	ATP-dependent rRNA helicase spb4	1.0297	0.0821686
O94268	Putative ribosomal RNA methyltransferase nop2	1.01734	0.00240089
P87151	Uncharacterized protein C25H2.10c	1.00656	-0.064247
Q9UTE3	Rpb7-binding protein seb1	1.0027	-0.0412599
Q9UU79	Ribosome biogenesis protein nsa2	0.995611	-0.102824
O94326	Zinc finger protein C725.08	0.992878	-0.154553
Q10107	Probable ribosomal RNA small subunit methyltransferase mra1	0.972774	-0.0463863
Q9P775	Uncharacterized WD repeat-containing protein C17D11.16	0.970214	0.00515547
O14139	Chromodomain helicase hrp3	0.967786	-0.150088
Q9HGL4	tRNA (adenine(58)-N(1))-methyltransferase non-catalytic subunit trm6	0.963547	-0.0769931
Q10175	Probable peptidyl-prolyl cis-trans isomerase C27F1.06c	0.954573	-0.0819558
P36594	DNA-directed RNA polymerase II subunit rpb1	0.950683	-0.0141541
Q9USR5	Uncharacterized THOC5 family protein	0.940926	0.010206
O60164	Pescadillo homolog	0.939334	-0.0167804
O74918	Exosome complex component rrp45	0.930159	0.112352
O13835	U3 small nucleolar ribonucleoprotein protein imp3	0.928375	0.0408987
O59678	Ribosome biogenesis regulatory protein homolog	0.925567	-0.114209
Q9P783	Ribosome assembly protein rrb1	0.920231	-0.121159
P04909	Histone H2A-alpha	0.914119	-0.0871619
P37382	DNA-directed RNA polymerase II subunit RPB3	0.911532	0.142253
P87137	Uncharacterized protein C57A7.06	0.908713	-0.199767
P09988;P10651	Histone H3.1/H3.2;Histone H3.3	0.907932	-0.0784494
Q10309	Putative phospholipid-transporting ATPase C6C3.06c	0.904374	0.0449814
Q09867	rRNA-processing protein efg1	0.897145	-0.0122731
O14036	Small nuclear ribonucleoprotein Sm D2	0.893001	0.00212465
O74393	ATP-dependent RNA helicase mak5	0.891667	-0.0125762
P28745	Protein pim1	0.882099	-0.0412078
Q09702	Negative regulator of differentiation 1	0.879251	-0.0568685
O14236	Nucleolar GTP-binding protein 2	0.869117	-0.0478534
Q9P7E8	Protein app1	0.866131	0.0856559
Q09799	Protein kri1	0.864532	-0.036033
O74343	Putative pseudouridine synthase C1A4.09	0.86273	-0.00277646
O14253	Nuclear cap-binding protein subunit 1	0.85859	0.002488
P52890	Transcription factor atf1	0.858275	0.114577
Q9URY0	Ribosome biogenesis protein ytm1	0.856499	-0.0243555
Q10237	Uncharacterized protein C4G9.04c	0.854367	-0.0473242
O74555	Branchpoint-bridging protein	0.854288	0.0239576
O42872	Exosome complex component ski6	0.853286	-0.0678724
Q9UU96	Polynucleotide 5-hydroxyl-kinase grc3	0.850341	-0.0845551
O74454	Protein sts5	0.849879	0.00804935
Q09903	ATP-dependent RNA helicase drs1	0.847773	-0.0291236
Q9C106	DNA-directed RNA polymerase III subunit rpc3	0.844756	0.0361048
O14327	Polyadenylate-binding protein 2	0.844161	-0.170887
P17937	60S ribosomal protein L7-A	0.841809	-0.0660819
Q1MTQ9	60S ribosome subunit biogenesis protein nip7	0.841788	-0.0263506
Q9P7L8	Pre-mRNA-splicing factor sap62	0.839585	0.00718294
Q7LL14	Probable U2 small nuclear ribonucleoprotein B	0.838454	0.0997943
Q9USY2	Uncharacterized RNA-binding protein C1861.04c	0.837741	-0.37182
Q10205	Exosome complex component rrp43	0.834992	-0.0115936
O74191	FK506-binding protein 39 kDa	0.831982	-0.0739428
O14030	Uncharacterized protein C29B12.08	0.831504	-0.0246915
O14180	Brix domain-containing protein C4F8.04	0.829936	-0.0784504
Q09779	Uncharacterized protein C1D4.14	0.829553	-0.0130179
Q10422	Uncharacterized RNA-binding protein C25G10.01	0.828489	-0.00101955
Q9USZ4	DNA-directed RNA polymerase I subunit rpa34	0.824376	0.0342109
Q09745	Uncharacterized protein C12C2.04	0.822494	-0.0567781
Q9UR27	54S ribosomal protein L31, mitochondrial	0.819877	0.0084546
Q9USX8	U2 small nuclear ribonucleoprotein A	0.816599	0.0969264
O60080	ATP-dependent RNA helicase dbp9	0.816174	0.000856087
Q9UTE6	Protein mak16	0.811571	-0.0508212
P36629	Splicing factor U2AF 59 kDa subunit	0.811306	-0.0810109
O42661	Small nuclear ribonucleoprotein Sm D1	0.811118	-0.0674533
Q9P7R9	Pre-mRNA-splicing factor cwf3	0.810364	-0.160214
Q10163	Small nuclear ribonucleoprotein-associated protein B	0.810075	-0.152106
O94396	tRNA pseudouridine synthase 1	0.807934	-0.0846266
O94267	FACT complex subunit spt16	0.806543	-0.0855783
P08096	DNA topoisomerase 2	0.804456	-0.0129143
O14176	Pre-mRNA-processing protein prp40	0.803863	0.0309639
O13704	Thioredoxin domain-containing protein C13F5.05, mitochondrial	0.803021	0.0470542
O14206	Brix domain-containing protein C1B9.03c	0.802705	-0.141769
O74958	YTH domain-containing protein mmi1	0.802699	0.195197
O42861	Uncharacterized ATP-dependent helicase C25A8.01c	0.801854	-0.0550573
Q9USZ6	mRNA turnover protein 4 homolog	0.800649	0.0166938
Q9UT32	Putative ribosome biogenesis protein C8F11.04	0.79839	-0.0753222
Q9C0W8	Protein transport protein tip20	0.791263	0.105445
Q09915	Transcription elongation factor spt6	0.789001	-0.0596553
Q9C1W3	Probable squalene monooxygenase	0.787665	0.013676
O74835	rRNA biogenesis protein rrp5	0.785632	-0.0313649
Q9Y7Z1	Nucleolar protein 16	0.785407	-0.121474
Q10222	mRNA cleavage and polyadenylation specificity factor complex subunit pta1	0.785292	-0.0342071
Q9UUM2	Mating-type switching protein swi1	0.784567	0.0425972
Q9URT2	Uncharacterized protein P25A2.03	0.783842	0.0126175
O74415	Uncharacterized protein C14G10.02	0.779827	0.0445125
Q9P7M5	H/ACA ribonucleoprotein complex subunit 3	0.77854	-0.0677057
Q09804	Probable nucleolar pre-ribosomal-associated protein 2	0.77682	-0.0732638
O13936	Transcription elongation factor spt5	0.776132	-0.00335837
O74970	Pre-mRNA-processing factor 39	0.775556	-0.0889314
Q10106	Probable U3 small nucleolar RNA-associated protein 11	0.77465	-0.112686
O74400	Uncharacterized RNA-binding protein C4F6.14	0.774153	0.0159745
Q9Y7X8	Actin-like protein arp5	0.772233	-0.0261159
Q9UUC6	Small nuclear ribonucleoprotein Sm D3	0.771999	-0.0631192
O74825	DNA-directed RNA polymerase II subunit rpb4	0.771369	0.0239784
Q9USZ5	Transport protein particle 20 kDa subunit	0.76652	0.18147
Q92399	DNA-directed RNA polymerases I, II, and III subunit RPABC3	0.761556	-0.0053371
Q9P7W7	Uncharacterized ARM-like repeat-containing protein C1703.03c	0.758061	0.0592375
O94514	Nucleolar protein 56	0.755358	-0.0358787
Q10193	Pre-mRNA-splicing factor srp1	0.752624	0.0313302
Q9P383	Nuclear cap-binding protein subunit 2	0.750314	-0.000809435
O13877	DNA-directed RNA polymerases I, II, and III subunit RPABC5	0.748673	0.0647687
O74399	Ribosome biogenesis protein erb1	0.745905	-0.0862604
Q9HGL6	Ribosome biogenesis protein brx1	0.742374	-0.0732739
O94718	Pre-rRNA-processing protein ipi1	0.741545	-0.19816
P41891	Protein gar2	0.741429	-0.0781725
O36021	Uncharacterized protein C4F10.09c	0.73978	-0.0215135
O94259	Probable U3 small nucleolar RNA-associated protein 16	0.739008	-0.127827
O13802	Probable rRNA-processing protein ebp2	0.736312	0.0532028
O94311	UPF0743 protein C215.06c	0.733677	0.00676518
O60124	Exosome complex component rrp42	0.733551	-0.0522155
O60182	Replication factor C subunit 1	0.733375	-0.036113
O94403	Uncharacterized RNA-binding protein C126.11c	0.731522	0.0669086
O94522	Chromatin structure-remodeling complex subunit rsc7	0.730679	-0.0933856
Q92355	Helicase sen1	0.728004	-0.0109655
Q9Y7Y3	Uncharacterized RNA-binding protein C365.04c	0.726726	-0.0385102
O14232	ATP-dependent RNA helicase mtr4	0.725324	0.0555204
Q9P6P0	Transcription initiation factor TFIID subunit 3	0.724465	-0.0572111
Q09100	RNA-binding protein rnp24	0.715775	0.0341175
Q10202	ATP-dependent RNA helicase dbp3	0.714781	-0.0293604
O42964	Transcription factor iws1	0.714694	-0.0700149
Q9P7G0	Uncharacterized NOC2 family protein C1142.04	0.713935	-0.0543232
O74814	UPF0400 protein C337.03	0.712414	-0.0901802
P49777	ARS-binding protein 1	0.712377	-0.0370216
O94697	Replication factor C subunit 5	0.711953	-0.097315
P15398	DNA-directed RNA polymerase I subunit rpa1	0.709622	0.0173936
O74855	Ribosome assembly protein C18.05c	0.709199	0.0314667
O14081	Putative alpha,alpha-trehalose-phosphate synthase [UDP-forming] 106 kDa subunit	0.70904	0.0567258
Q8WZK0	Uncharacterized RNA-binding protein C839.10	0.708894	0.00249722
Q10412	Chromatin structure-remodeling complex subunit rsc58	0.702722	-0.0445944
P40847	Switch-activating protein 1	0.702175	-0.106997
P09322	Histone H4	0.701983	-0.134399
Q9P6R2	Uncharacterized protein C13E7.08c	0.699017	0.153362
Q09191	DNA-directed RNA polymerases I, II, and III subunit RPABC1	0.69593	0.0320545
Q9Y824	Uncharacterized protein C1105.01	0.694342	-0.0298701
Q09904	Nucleoporin nup124	0.694067	-0.0119117
Q9UTQ5	Uncharacterized J domain-containing protein C1071.09c	0.692266	-0.0644975
O13671	Importin-alpha re-exporter	0.691511	0.0198988
Q09916	ATP-dependent RNA helicase has1	0.690004	-0.044699
O13903	Exosome complex component rrp40	0.687869	-0.033885
Q9P7S4	Transcription initiation factor TFIID subunit 4	0.687509	-0.0845462
P87312	Pre-mRNA-splicing factor cwf4	0.685089	0.147126
O42643	Pre-mRNA-splicing factor ATP-dependent RNA helicase prp22	0.684956	0.0299699
Q9UU76	Pumilio homology domain family member 6	0.683075	0.0225299
Q9UUG1	Ribosome production factor 2 homolog	0.680931	-0.0956592
Q9P6Q6	mRNA-capping enzyme subunit beta	0.680832	-0.0547472
O13722	Transcription initiation factor TFIID subunit 12	0.680113	-0.0935446
O60094	DNA polymerase V	0.679766	-0.0184557
O43030	Hsp70 nucleotide exchange factor fes1	0.677509	-0.106821
Q9US05	Protein bfr2	0.677122	-0.159561
O94375	RNA exonuclease 4	0.676781	0.00951552
Q9UTJ2	Phosphomannomutase	0.675823	0.0392456
O74356	Putative ATP-dependent RNA helicase C25D12.06	0.67572	-0.243036
Q96WV9	Probable cyclin-dependent kinase 9	0.673631	-0.129834
Q9P7R3	Exosome complex component mtr3	0.673243	0.0469078
Q9P7S1	PDZ domain-containing protein C23G3.12c	0.671787	-0.0586168
O14082	Uncharacterized protein UNK4.17	0.670134	0.223586
Q03319	Probable ATP-dependent RNA helicase prh1	0.670026	-0.0236709
Q1K9C4	Probable E3 ubiquitin protein ligase C167.07c	0.669739	-0.0398145
P87243	Uncharacterized protein C4G3.18	0.666476	-0.0339809
Q06975	H/ACA ribonucleoprotein complex subunit 1	0.666076	-0.0618363
O74968	U1 small nuclear ribonucleoprotein usp102	0.662878	-0.037647
O60179	U3 small nucleolar RNA-associated protein 10	0.662868	-0.00145204
O94529	FACT complex subunit pob3	0.662587	0.0265616
O13823	U3 small nucleolar ribonucleoprotein protein imp4	0.659915	-0.124832
O94676	U3 small nucleolar RNA-associated protein 22	0.658822	-0.0455393
O13986	Uncharacterized protein C26H5.04	0.657749	0.0338548
O14086	DNA-directed RNA polymerase I subunit rpa49	0.65706	0.0199373
O42936	LAS1-like protein	0.654146	-0.0595771
P35551	rRNA 2-O-methyltransferase fibrillarin	0.651685	-0.0467436
O60059	Pumilio domain-containing protein C56F2.08c	0.649085	0.0631045
O74635	DNA-directed RNA polymerase II subunit RPB9	0.648584	-0.175628
Q9P7X8	Probable DNA-directed RNA polymerase I subunit RPA2	0.646658	0.0275063
O13878	U3 small nucleolar RNA-associated protein 17	0.646513	-0.0477556
O74733	Protein cft1	0.64619	-0.0762864
O43051	Probable nucleolar complex protein 14	0.645108	0.00655669
Q92359	Pumilio domain-containing protein C6G9.14	0.644749	0.0334136
Q09788	Alkali-sensitive linkage protein 1	0.643204	-0.0441786
O14187	Pre-mRNA-splicing factor spp42	0.642475	-0.040329
Q09176	Splicing factor U2AF 23 kDa subunit	0.641823	-0.243579
Q10366	Uncharacterized PI3/PI4-kinase family protein C22E12.16c	0.641758	-0.0690785
Q09719	ATP-dependent RNA helicase dbp10	0.640613	-0.0175896
P00046	Cytochrome c	0.639517	0.04657
O74319	Transcription initiation factor TFIID subunit taf73	0.638509	-0.0930524
P37202	Exosome complex exonuclease dis3	0.638096	-0.0195146
O94508	Pre-mRNA-splicing factor cwf11	0.637004	0.0153334
Q9UUI4	Uncharacterized protein C22F8.09	0.633792	-0.0210225
O59734	Small nuclear ribonucleoprotein F	0.633103	0.243303
Q9P4X3	Probable U3 small nucleolar RNA-associated protein 7	0.632969	-0.0365163
O42668	Tetratricopeptide repeat protein 1	0.632327	-0.0513591
Q9US25	Chromodomain helicase hrp1	0.632183	0.0340542
Q02061	DNA-directed RNA polymerase II subunit RPB2	0.6304	-0.00780002
O94288	Nucleolar complex-associated protein 3	0.628392	-0.0873217
O74333	Non-classical export protein 2 homolog	0.627825	0.0541792
O60071	Uncharacterized protein C13G1.09	0.627637	-0.019723
O94620	Pre-mRNA-splicing factor cwf17	0.626614	0.0276454
O74535	Cleavage and polyadenylation factor complex subunit C74.02c	0.625144	0.17487
Q9P7W8	Chromatin structure-remodeling complex subunit rsc9	0.624743	0.01092
O43036	DNA-directed RNA polymerase I subunit rpa43	0.624364	-0.0217139
O42877	rRNA-processing protein fcf2	0.623613	0.0870238
O13971	Suppressor of glycerol defect protein 1	0.623247	-0.064941
O74690	13 kDa ribonucleoprotein-associated protein	0.621131	0.0475901
P40848	5-3 exoribonuclease 2	0.61952	-0.0489618
O74880	mRNA cap guanine-N7 methyltransferase	0.619155	-0.227582
Q9P7S7	Nucleolar protein 58	0.617165	-0.0408555
O14007	H/ACA ribonucleoprotein complex subunit 4	0.613504	-0.0430195
O59743	Uncharacterized protein C530.07c	0.613471	-0.217367
O94372	Uncharacterized protein C1604.06c	0.612499	0.0327671
P87239	DnaJ homolog 1, mitochondrial	0.611776	0.119953
O13834	E3 ubiquitin-protein ligase ptr1	0.611528	-0.0138299
Q10295	Poly(A) polymerase pla1	0.611292	-0.0604982
Q10272	Pre-rRNA-processing protein crb3/ipi3	0.611149	-0.0445407
O74888	Bax inhibitor 1	0.609453	-0.0144723
O94621	Uncharacterized RNA-binding protein C1289.12	0.607077	-0.00676867
Q9HE11	U3 small nucleolar RNA-associated protein 5	0.606637	-0.0649548
Q9UTD7	Ribosomal RNA-processing protein 15	0.605987	0.0128694
P87115	UPF0202 protein C20G8.09c	0.605399	-0.00552851
P87126	Pre-mRNA-splicing factor cwf2	0.604158	-0.112829
O14233	mRNA 3-end-processing protein rna14	0.604126	0.0668785
Q9UTN6	Chromatin structure-remodeling complex subunit snf21	0.601096	-0.113686
Q10494	Uncharacterized oxidoreductase C26F1.07	0.600518	-0.173619
Q9P6K9	Deoxyhypusine hydroxylase	0.600202	-0.120413
Q9USP9	Uncharacterized RNA-binding protein C902.04	0.599991	-0.101004
O74862	rRNA-processing protein utp23	0.598942	-0.107681
O13641	Uncharacterized protein C8D2.16c	0.598741	-0.168338
Q10483	Uncharacterized protein C17C9.11c	0.598012	-0.0459136
O74948	Transcription initiation factor IIA subunit 2	0.597287	-0.120163
Q10195	Uncharacterized protein C11C11.06c	0.596039	0.0325044
O94683	Ribosomal RNA-processing protein 7	0.595237	-0.0106563
Q9USL1	Uncharacterized WD repeat-containing protein C18B5.10c	0.594249	0.133328
O74978	Uncharacterized RNA-binding protein C1827.05c	0.593654	-0.0594657
Q9P7S3	SWI/SNF and RSC complexes subunit ssr3	0.592333	0.0329639
Q9P6N8	ATP-dependent rRNA helicase rrp3	0.587959	0.0422325
O14021	RbAp48-related WD40 repeat-containing protein prw1	0.58186	-0.184074
O13620	Multiple RNA-binding domain-containing protein 1	0.580293	0.204431
O13282	Transcription initiation factor TFIID subunit 5	0.579936	-0.0643241
Q9P7H0	H/ACA ribonucleoprotein complex subunit 2	0.579472	-0.031789
O60180	Probable metalloprotease arx1	0.57946	-0.0408721
Q9USX1	Aminopeptidase 1	0.578472	-0.172084
O94646	Mediator of RNA polymerase II transcription subunit 8	0.578239	-0.144046
O94523	Probable acyl-CoA desaturase	0.576571	-0.0192675
O60161	U3 small nucleolar RNA-associated protein 4	0.575857	-0.0628592
Q9P7S2	Probable 26S proteasome regulatory subunit rpn6	0.5758	-0.0224867
Q9P7C0	Uncharacterized WD repeat-containing protein C2E1P5.05	0.575018	0.00477398
Q9P7X7	Actin-related protein 4	0.573019	-0.0266451
O94365	U3 small nucleolar RNA-associated protein 15	0.572667	-0.0187192
O14230	Farnesyl pyrophosphate synthase	0.571718	-0.0349452
Q9P6N2	Uncharacterized phosphatase C823.14	0.570956	0.0162781
O14423	CENP-B homolog protein 1	0.56972	-0.0579963
P87058	La protein homolog	0.568059	-0.0307003
O94436	Transcription initiation factor TFIID subunit 14	0.567446	0.0317677
Q76PD3	ATP-dependent RNA helicase dbp6	0.566346	-0.0268507
O94659	Probable nucleolar GTP-binding protein 1	0.565073	-0.0528344
O59715	Dihydroceramide delta(4)-desaturase	0.564905	0.0880972
Q92368	Cell differentiation protein rcd1	0.563971	0.0593923
P36603	Ribonucleoside-diphosphate reductase small chain	0.563465	-0.0890563
O13741	Nucleolar protein 12	0.562997	0.00918923
O94435	Meiotically up-regulated gene 35 protein	0.56106	0.0627363
O14290	Uncharacterized protein C9E9.04	0.560203	0.0821472
O14003	Replication factor C subunit 3	0.556012	-0.0816583
O74462	Transcription initiation factor TFIID subunit 6	0.5534	0.0572025
Q1MTQ0	E3 ubiquitin-protein ligase brl1	0.553023	-0.0843521
Q09849	SWI/SNF and RSC complexes subunit arp42	0.552649	-0.144279
Q09875	Uncharacterized protein C12G12.12	0.551093	-0.0853359
O14018	Serine--tRNA ligase, cytoplasmic	0.551076	-0.108823
Q10178	U2 snRNP component prp10	0.550872	0.0479535
Q9HDY4	Putative ATP-dependent RNA helicase PB1A10.06c	0.549441	0.135626
Q10257	Ribosomal RNA-processing protein 8	0.546296	-0.0183149
O14088	Uncharacterized oxidoreductase C2F3.05c	0.545675	-0.0770843
O74563	E3 ubiquitin-protein ligase brl2	0.544067	-0.120917
O43082	Ribosomal RNA-processing protein 14-C	0.543923	-0.18781
P87177	Uncharacterized WD repeat-containing protein C3D6.12	0.543626	-0.0982802
O74755	Paired amphipathic helix protein pst3	0.542935	0.0086797
O13874	Uncharacterized NOC2 family protein C1B3.09c	0.541764	0.0456229
Q02787	Adenylosuccinate synthetase	0.541166	-0.0349329
Q9UUE7	Cell division control protein 73	0.540609	-0.0373121
O94666	DNA-directed RNA polymerase III subunit rpc1	0.540261	0.0597987
Q9UTT2	Pre-mRNA-splicing factor prp12	0.539256	-0.0479327
Q9US06	RNA polymerase II-associated protein 1 homolog	0.538212	-0.0820272
O94285	DNA-directed RNA polymerase III subunit rpc8	0.537663	-0.0324366
O14102	Spliceosome-associated protein 49	0.536746	0.0726965
O74503	Upstream activation factor subunit spp27	0.536676	-0.0700145
O74974	U3 small nucleolar RNA-associated protein 25	0.535405	-0.00759888
Q9UTH9	tRNA-dihydrouridine(47) synthase [NAD(P)(+)]	0.529423	-0.0133965
Q9HFF5	Sister chromatid cohesion protein pds5	0.529294	0.0546587
P14068	Exportin-1	0.527163	0.0627191
O43065	Probable helicase mot1	0.52715	0.116452
Q9UTK6	G-patch domain-containing protein C1486.03	0.526333	-0.0674672
P23880	Serine/threonine-protein phosphatase PP1-2	0.526256	-0.0553969
P49373	Transcription elongation factor S-II	0.525321	-0.528461
O13953	Chromatin modification-related protein eaf3	0.524589	0.0771495
O59711	Saccharopine dehydrogenase [NADP(+), L-glutamate-forming]	0.521547	-0.0117748
Q9P7P1	DNA-directed RNA polymerase I subunit rpa14	0.520627	-0.0620756
Q09177	DNA-directed RNA polymerases I and III subunit RPAC2	0.519589	-0.267148
O42832	AdoMet-dependent rRNA methyltransferase spb1	0.518438	-0.191943
Q9UT24	Pre-mRNA-splicing factor brr2	0.515382	-0.0440274
O60055	U3 small nucleolar RNA-associated protein 20	0.515095	0.0163691
O14340	Oxysterol-binding protein homolog C2F12.05c	0.511498	0.062647
Q9Y7X5	Uncharacterized protein C365.14c	0.509464	0.0987335
Q09750	Paired amphipathic helix protein pst1	0.509035	-0.241463
O94432	Uncharacterized RNA-binding protein C660.15	0.508069	-0.275917
Q9USN3	Probable U3 small nucleolar RNA-associated protein 13	0.506107	-0.0671138
P41878	26S proteasome regulatory subunit rpn11	0.503729	0.0366109
Q09741	Spermidine synthase	0.503436	-0.134418
P49740	Nucleoside diphosphate kinase	0.498488	-0.189102
O74627	Cyclin pch1	0.496988	-0.0551675
Q9Y7N1	Uncharacterized protein C1450.03	0.496949	-0.312103
Q09795	Uncharacterized peptidase C22G7.01c	0.496769	0.0605891
O14044	Pre-rRNA-processing protein pno1	0.496614	-0.0213428
B8Y7Y5	INO80 complex subunit 5	0.496467	-0.274116
Q1MTS0	Uncharacterized protein C3B8.09	0.494987	0.0322717
Q9UT97	Probable proteasome subunit alpha type-5	0.494868	-0.0185365
Q9P3A9	Uncharacterized protein C1565.05	0.494513	0.000449412
Q9P785	LisH domain-containing protein C1711.05	0.494428	-0.198599
O14075	Putative 2-hydroxyacid dehydrogenase UNK4.10	0.492789	-0.135639
Q9HFE8	Transcription-associated protein 1	0.492738	-0.0545059
P40373	ATP phosphoribosyltransferase	0.492708	0.0467987
P40375	NAD-dependent malic enzyme	0.492016	-0.0269402
P87121	Transcription initiation factor TFIID subunit 2	0.489865	0.0776997
Q9UT39	Uncharacterized WD repeat-containing protein C824.04	0.489341	-0.120225
Q9Y7M6	Ribosomal RNA-processing protein 1 homolog	0.489331	-0.0953108
O13942	Uncharacterized protein C23H3.12c	0.489308	0.0962025
Q9C1X1	Periodic tryptophan protein 2 homolog	0.489017	-0.0225766
Q9UTE8	Chromatin-remodeling complex subunit ies6	0.488548	0.143886
Q9UTM1	Uncharacterized protein C144.01	0.488422	0.184882
O13759	RNA-binding post-transcriptional regulator csx1	0.485326	-0.0455995
O74887	Peroxiredoxin tpx1	0.48299	-0.189258
Q9UTQ7	SWI/SNF and RSC complexes subunit arp9	0.480275	0.133465
Q9P6I2	Cys-Gly metallodipeptidase dug1	0.477224	0.0267034
Q9C0X9	Phosphatidylglycerol/phosphatidylinositol transfer protein	0.476167	0.0766114
O43026	Glyceraldehyde-3-phosphate dehydrogenase 2	0.472938	-0.17956
O94449	Replication factor C subunit 4	0.472889	0.0149961
O94671	Probable homoserine dehydrogenase	0.471457	-0.224471
O13873	Protein CSN12 homolog	0.471112	-0.195596
Q9P7T1	Hydroxamate-type ferrichrome siderophore peptide synthetase	0.465851	-0.0285897
Q10064	Uncharacterized PI3/PI4-kinase family protein C1F5.11c	0.463659	-0.0223236
O43071	Pre-mRNA-processing factor 17	0.463	-0.0329568
P78753	Probable asparagine synthetase [glutamine-hydrolyzing]	0.461693	-0.204213
Q09841	Probable proteasome subunit beta type-7	0.461566	-0.0564314
O94616	DNA-directed RNA polymerases I and III subunit RPAC1	0.460676	0.0455065
Q12126	Serine/threonine-protein kinase crk1	0.459445	-0.198638
O74842	Uncharacterized ATP-dependent helicase fft2	0.457297	0.0278615
O60176	Uncharacterized RNA-binding protein C23E6.01c	0.457249	-0.00529889
Q09834	Uncharacterized mitochondrial carrier C4G8.08	0.456278	0.101959
Q9P7G9	Adenylyl-sulfate kinase	0.456273	-0.288664
O14099	Uncharacterized RING finger protein C2F3.16	0.455833	0.149617
O59702	Histone deacetylase clr6	0.452362	0.103993
O94316	Pre-mRNA-splicing factor cwf10	0.451279	-0.0129653
O43004	60S ribosomal protein L16-C	0.450738	-0.0783447
P21696	Glycerol-3-phosphate dehydrogenase [NAD(+)] 1	0.450049	-0.0271893
P78750	Probable U3 small nucleolar RNA-associated protein 18	0.44916	-0.000996388
O94505	3(2),5-bisphosphate nucleotidase	0.448624	-0.217556
O42894	Exosome complex component rrp46	0.445941	-0.530347
P08094	60S acidic ribosomal protein P2-alpha	0.444924	-0.0127119
O14148	Putative DNA helicase ino80	0.4445	-0.117111
O14470	SWI/SNF and RSC complexes subunit ssr2	0.4431	0.0192614
Q09704	Exosome complex component rrp4	0.44263	-0.0973528
P40370	Enolase 1-1	0.44179	-0.158609
Q9US13	Probable 26S proteasome regulatory subunit rpn9	0.436775	0.0388171
O94653	Ribosome biogenesis protein bms1	0.434128	-0.041431
Q00472	4-nitrophenylphosphatase	0.4338	-0.130861
O13935	Putative tRNA (cytosine-5-)-methyltransferase C23C4.17	0.433438	-0.305926
Q9UTL3	Ribose-5-phosphate isomerase	0.432947	-0.0209468
P36580	Fructose-bisphosphate aldolase	0.432935	-0.175821
Q10315	DNA polymerase epsilon subunit C	0.432905	0.120088
Q10187	UBA domain-containing protein 6	0.43216	0.126044
Q9UTK0	20S-pre-rRNA D-site endonuclease nob1	0.431698	0.112453
O14459	DNA-directed RNA polymerase II subunit rpb7	0.431395	0.000585977
P28748	GTP-binding nuclear protein spi1	0.428824	-0.00374119
Q9C0V4	Uncharacterized protein PB7E8.02	0.428179	0.0870284
O74777	KRR1 small subunit processome component homolog	0.426536	-0.0395219
Q9HGM5	ATP-dependent RNA helicase dbp8	0.426419	-0.0366931
P87294	Putative RNA polymerase II transcriptional coactivator	0.425697	0.0541998
O74879	Ribosome biogenesis protein enp2 homolog	0.422049	0.0361989
O14311	Protein spt3	0.421733	-0.103847
O14053	Uncharacterized WD repeat-containing protein C1672.07	0.42158	0.00418208
O94517	Probable proteasome subunit alpha type-6	0.420394	-0.0271865
Q09843	Replication factor C subunit 2	0.417385	0.0908156
Q09775	ATP-dependent RNA helicase rok1	0.41539	-0.0153431
Q9UTP9	ATP-dependent RNA helicase dbp4	0.411465	-0.0105004
O74529	Uncharacterized methyltransferase C70.08c	0.40896	-0.354334
Q09912	Protein psi1	0.408724	0.112859
O13794	Endoribonuclease ysh1	0.40831	-0.102577
O74424	Nucleoporin nup211	0.408258	-0.137488
O74340	Protein sof1	0.407762	-0.00125642
Q10168	Nucleoporin nsp1	0.405762	-0.142147
O60188	U3 small nucleolar RNA-associated protein 6	0.405699	-0.147763
O59815	Putative malic acid transport protein	0.401088	-0.376975
P30316	DNA polymerase delta catalytic subunit	0.401032	-0.058293
Q10153	Uncharacterized CDP-alcohol phosphatidyltransferase class-I family protein C1D4.08	0.397915	0.0419682
O94476	Eukaryotic translation initiation factor 6	0.396783	-0.139795
P78833	Uncharacterized protein C21B10.08c	0.39635	-0.318464
P78974	Delta-aminolevulinic acid dehydratase	0.394624	0.268995
O94248	Midasin	0.394558	0.02704
Q09814	Trimethylguanosine synthase	0.394502	-0.0684821
Q9P7X0	Succinate dehydrogenase [ubiquinone] cytochrome b small subunit, mitochondrial	0.392755	0.00306633
Q92353	Ubiquitin carboxyl-terminal hydrolase 6	0.39244	-0.038275
O14192	Aromatic amino acid aminotransferase C56E4.03	0.391104	-0.248804
Q9P7M8	Nucleoporin nup184	0.390306	-0.0078091
P50524	26S proteasome regulatory subunit rpn12	0.389261	0.00152961
P78929	Cofilin	0.38814	-0.0439394
O74791	GTPase grn1	0.388062	0.01329
O13691	NADH-ubiquinone oxidoreductase 24 kDa subunit homolog C11E3.12, mitochondrial	0.388052	-0.3238
Q10233	DNA-directed RNA polymerase III subunit RPC2	0.387908	-0.0638279
O14301	Uncharacterized WD repeat-containing protein C9G1.05	0.386158	-0.0628333
Q9URX9	Protein pxr1	0.385962	0.0499644
Q9USQ9	Probable proteasome subunit beta type-4	0.385197	-0.040048
O94639	Zinc-regulated transporter 1	0.384005	0.154335
O74959	Uncharacterized oxidoreductase C736.13	0.383651	0.0186411
Q9US07	Probable actin-related protein 8	0.383247	-0.0941442
Q9UU90	Ribonucleases P/MRP protein subunit POP5	0.382908	0.0734374
Q92373	Replication factor A protein 2	0.382223	-0.185171
Q9UQY2	Probable proteasome subunit beta type-1	0.382182	-0.0810142
O74984	Heat shock protein homolog C338.06c	0.380513	0.148888
O13791	Protein slt1	0.379651	0.282223
Q9Y7R7	Putative ribosome biogenesis protein C306.07c	0.377549	0.0846779
O94337	Probable deoxyhypusine synthase	0.376986	-0.303872
Q92347	Nucleolar protein 9	0.376865	0.0476676
P78810	Vacuolar transporter chaperone 4	0.37681	0.0851046
O14169	Phosphatidylglycerol phospholipase C	0.375986	0.195758
Q9C0X8	Putative ribosomal RNA-processing protein 12	0.37292	-0.00148398
O14105	Ribulose-phosphate 3-epimerase	0.372623	-0.104099
O13991	Uncharacterized oxidoreductase C26H5.09c	0.369903	-0.0341638
O14215	DNA primase small subunit	0.368248	-0.0872189
O94286	1,2-dihydroxy-3-keto-5-methylthiopentene dioxygenase	0.367965	0.0646089
P78780	Probable aspartate-semialdehyde dehydrogenase	0.367643	-0.180732
O59855	Probable heat shock protein ssa2	0.364837	-0.043646
O42945	Probable pre-mRNA-splicing factor ATP-dependent RNA helicase prp43	0.364797	-0.0155782
Q09899	Porphobilinogen deaminase	0.364569	0.270289
Q9Y819	Transmembrane 9 superfamily protein C1105.08	0.364565	-0.156396
O13871	Uncharacterized methyltransferase C1B3.06c	0.364135	0.164689
Q10066	Arginase	0.363657	-0.115072
Q09817	60S ribosomal export protein nmd3	0.360711	-0.103435
Q9HDV4	Lid2 complex component lid2	0.360579	-0.0281219
Q09848	KH domain-containing protein C23D3.08	0.359146	-0.0843309
O13848	NAD/NADP-dependent indole-3-acetaldehyde reductase	0.355738	-0.0317033
P36621	Adenylyl cyclase-associated protein	0.355501	-0.138177
O60184	General transcriptional corepressor ssn6	0.355174	-0.191733
Q9Y709	Suppressor of kinetochore protein 1	0.354079	-0.103627
O42893	Neutral trehalase	0.353306	0.0626629
Q9C0X6	RuvB-like helicase 1	0.352825	-0.0305679
O74364	Adhesion defective protein 1	0.352453	-0.0896943
O13731	E3 ubiquitin-protein ligase ubr11	0.351778	-0.069012
O94443	Uncharacterized exonuclease C637.09	0.349826	-0.0163264
P79081	N-acetyltransferase ats1	0.348603	0.195776
P28040	DNA polymerase alpha catalytic subunit	0.348473	-0.0425617
O43046	V-type proton ATPase subunit F	0.347793	0.117597
O74975	Probable choline-phosphate cytidylyltransferase	0.347465	-0.11272
O14273	Meiotically up-regulated protein C8C9.04	0.347107	0.132657
P78812	6-phosphogluconate dehydrogenase, decarboxylating	0.346312	-0.138481
O74740	Cleavage factor two protein 2	0.345154	0.0277008
Q92372	Replication factor A protein 1	0.344023	0.020339
O74857	DNA-directed RNA polymerase III subunit rpc4	0.34253	0.191404
Q9URM2	Probable transketolase	0.342436	-0.166409
O14027	Probable pyridoxine biosynthesis PDX1-like protein	0.342199	-0.159973
O74770	Probable phosphoketolase	0.341644	-0.0513889
O74435	Cell division control protein 31	0.341016	-0.0144401
Q9UT05	Tripeptidyl-peptidase 2 homolog	0.340415	-0.0129484
Q09682	Probable proteasome subunit alpha type-4	0.339802	-0.0814292
P87051	Peptidyl-prolyl cis-trans isomerase ppi1	0.339689	0.231006
Q9US45	Mediator of RNA polymerase II transcription subunit 6	0.337911	0.0918444
Q9UR09	Cell wall synthesis protein psu1	0.335211	0.0108074
Q9USU2	Dimethyladenosine transferase	0.334674	0.241853
Q09748	Dynamin-like protein C12C2.08	0.334484	0.0191268
Q09751	Lactoylglutathione lyase	0.33399	-0.080982
Q9USJ7	Negative regulator of ofd1	0.332471	-0.0943736
Q9P7B3	Putative cation exchanger C521.04c	0.332374	0.173192
Q92375	Thioredoxin reductase	0.330514	-0.210604
O74402	Heat shock protein 78, mitochondrial	0.330427	0.0132959
P19117	Inorganic pyrophosphatase	0.330394	-0.163373
O42888	Uncharacterized oxidoreductase C8E4.04	0.3295	-0.115192
O94581	Cytochrome c oxidase subunit 6B	0.328089	0.0514232
O13774	GTP cyclohydrolase 1	0.326724	-0.00508421
Q12381	Pre-mRNA-splicing factor prp1	0.32492	0.00413975
Q9UUJ7	COP9 signalosome complex subunit 7	0.324816	0.0557102
Q09717	Ran-specific GTPase-activating protein 1	0.323759	-0.0719308
Q9Y7Z5	Tetra-spanning protein 1	0.323037	0.0552374
