# Supplementary material for: A systematic genomic screen implicates nucleocytoplasmic transport and membrane growth in nuclear size control
Source: PLoS Genet. 2017 May 18;13(5):e1006767. doi: 10.1371/journal.pgen.1006767 (PMC5436639; doi:10.1371/journal.pgen.1006767)
Supplement: S5 Table — (XLSX) [file pgen.1006767.s007.xlsx]

## Sheet: Sheet1
S5 Table. mRNA transcript level ratios of genes with higher mRNA transcript level (≥ 2 fold) in rae1-167 cells at 36°C than at 25°C
	Transcript level ratioa
Gene Systematic ID	rae1-167 (36˚C) / rae1-167 (25˚C)	rae1-167 (36˚C) / WTb (36˚C)	WTb (36˚C) / WTb (25˚C)
SPBC119.04	317.195	273.418	1.51848
SPAC869.08	193.398	29.3425	1.37818
SPAPB1A11.03	192.456	25.0847	1.62395
SPAC3G6.07	186.713	25.4076	1.3504
SPBC1289.14	115.564	14.2882	1.52991
SPBPB21E7.02c	114.524	10.3757	1.15759
SPBC1347.12	76.4314	61.5424	1.28049
SPBC24C6.09c	76.2749	7.04446	2.59169
SPAPB1A11.01	68.958	41.828	1.30904
SPBC1271.06c	68.0071	41.6225	1.22822
SPCPB16A4.06c	67.7456	15.9284	1.14245
SPBPB2B2.03c	63.2502	62.7362	1.1568
SPCC338.18	61.5867	11.0712	1.61664
SPBC16E9.16c	52.1843	5.84779	2.63508
SPBC29A10.14	49.8387	35.4677	1.51115
SPAC27F1.10	48.9601	27.8792	1.68523
SPAC14C4.03	45.5331	24.6905	1.64052
SPAC32A11.01	44.2429	72.8566	1.50281
SPAC869.07c	42.3527	7.80022	1.39554
SPBC2F12.09c	42.2993	15.933	0.978355
SPCC794.04c	40.4926	9.87422	1.62116
SPAC139.05	39.5105	9.03047	1.90773
SPBC32H8.06	38.5312	4.99364	0.831914
SPAC869.09	37.5011	4.56309	1.36602
SPAC1F8.05	36.7887	18.659	1.40997
SPAC6C3.03c	34.0296	31.2874	1.09133
SPAC29E6.07	31.9312	39.9729	0.571909
SPAC869.06c	30.7354	22.8163	1.30213
SPAPJ691.02	30.2489	11.4029	1.4156
SPAC977.13c	29.6323	7.6593	1.53083
SPBC1921.04c	29.5788	29.8584	0.780405
SPBPJ4664.03	28.8934	24.8566	1.10941
SPCC330.04c	26.0546	18.0819	1.09329
SPAC23H3.15c	25.9746	2.23746	1.85461
SPAPB17E12.09	24.8514	9.33818	0.824008
SPAC57A10.04	24.7062	24.4571	1.41279
SPAC27D7.13c	24.6191	11.6375	6.61537
SPAC1F8.02c	22.9813	29.0652	0.72544
SPBC1105.13c	22.9577	10.4421	1.07618
SPBC1271.08c	22.3257	10.625	1.27909
SPAPB18E9.04c	22.1302	20.6416	2.28888
SPAC869.03c	21.886	10.1891	1.13489
SPAC22G7.11c	21.083	6.18121	1.31254
SPBC2G2.09c	20.7806	21.28	0.892008
SPCPJ732.03	20.4866	13.4257	1.13354
SPAC19D5.01	20.1165	15.1099	0.910647
SPACUNK4.17	19.8488	5.19057	2.24249
SPBC23G7.11	19.6372	8.33369	2.34312
SPBC1652.01	18.5732	11.293	0.755788
SPBC2G2.17c	18.5627	25.8933	0.710312
SPBC1105.14	18.4535	11.9295	0.963585
SPBC2D10.06	17.5797	13.5193	1.30058
SPCC70.04c	17.5414	12.5051	1.17257
SPAPB1A10.05	17.3478	7.87805	1.4777
SPAC3H8.09c	17.0645	11.1967	1.38316
SPAC5D6.10c	16.9075	23.9174	0.684942
SPAC1B3.10c	16.6821	1.46719	0.606136
SPAC23C4.07	16.385	15.2932	1.19885
SPBP8B7.04	16.1739	14.1291	1.16963
SPCC1281.04	15.8596	5.52739	1.47514
SPAC22H10.13	15.8164	6.00936	1.46304
SPBPB2B2.06c	15.5132	2.05378	1.97088
SPAC56F8.12	15.4785	6.95516	0.869681
SPCC70.09c	14.7487	24.4221	0.963737
SPAC1002.21	14.5222	7.29715	1.06057
SPAC343.08c	14.3984	6.31257	0.69848
SPAC167.06c	14.3105	8.76343	1.09882
SPBC23G7.13c	14.2224	9.75741	1.72082
SPBC839.06	14.1176	9.78162	1.18302
SPBC21C3.18	13.8939	0.686905	0.827292
SPBC1539.05	13.8621	9.48756	0.981446
SPBC56F2.06	13.8305	2.05316	1.36236
SPAC4H3.08	13.6859	0.510883	1.85093
SPBC19C7.04c	13.6797	2.58359	1.31644
SPBC1718.02	13.4103	4.97709	1.03998
SPAC1805.09c	13.1404	10.7057	1.07498
SPBC660.05	13.0363	7.34079	0.51878
SPBC1271.05c	12.9717	4.31241	1.03447
SPBC32H8.11	12.811	16.076	0.796547
SPAC1002.06c	12.6434	7.41253	1.02531
SPCC1235.13	12.186	11.5194	0.876281
SPBPB21E7.01c	11.8848	1.03074	1.62208
SPAC13G7.02c	11.53	3.17888	1.6673
SPAC13F5.03c	11.3848	12.8494	1.10007
SPAC31G5.07	11.2394	6.84303	0.932712
SPAC22H10.07	11.2139	10.6913	1.0282
SPAC8C9.16c	10.9785	8.36151	1.03146
SPAC6B12.16	10.8838	7.82049	1.24202
SPBC609.04	10.878	13.2257	1.10098
SPBC646.17c	10.8	5.24414	1.15588
SPAC22H12.01c	10.4124	2.64798	1.40082
SPAC513.02	10.2575	3.75185	1.31114
SPBC725.03	10.1763	4.69997	1.18692
SPAC2F3.05c	10.1125	4.71984	1.28351
SPBC1348.11	10.0963	6.95613	0.814193
SPAPB1A10.08	10.01	5.38733	1.10853
SPCC1442.04c	9.92067	3.90285	0.8852
SPCC132.05c	9.81981	7.1539	1.37886
SPCC1235.01	9.66955	5.67092	1.07822
SPCC191.04c	9.63772	9.67519	1.35651
SPAC1565.03	9.41466	5.59714	1.14196
SPCC191.01	9.4109	2.62425	1.14152
SPAC1D4.07c	9.26384	8.99504	0.837304
SPAC1F8.01	9.19157	3.97187	1.14887
SPBC1685.11	9.15314	9.13363	0.891012
SPAC13G6.08	9.0755	8.3415	1.2505
SPAPB1A10.02	8.98863	7.03513	1.02623
SPAP27G11.08c	8.9386	9.54933	0.764566
SPBC36.02c	8.89325	4.75182	1.39118
SPCC417.11c	8.84117	6.20764	1.23828
SPAC4H3.03c	8.841	1.59053	1.94913
SPCC1393.11	8.81781	0.221902	0.772292
SPBC725.10	8.75269	2.32445	1.75422
SPAC631.02	8.73908	6.50332	1.0747
SPBPB2B2.05	8.47693	3.46536	1.66193
SPBC20F10.03	8.39896	7.33615	0.855053
SPCC1442.07c	8.32511	5.32664	1.26274
SPBC354.11c	8.2917	4.56211	1.30037
SPCC4G3.12c	8.16544	6.60703	1.13725
SPBC1718.05	8.15275	0.499832	0.758064
SPAC11D3.09	8.14239	6.37122	0.916399
SPAC1A6.11	8.10935	12.8736	0.633015
SPAC31G5.06	8.10238	1.4289	0.77717
SPAC5H10.02c	8.07741	1.10722	1.42174
SPBC29A10.02	8.04368	9.35833	1.66591
SPAC4G9.05	8.00278	1.97698	0.81238
SPAC27E2.04c	7.99735	4.98704	1.21525
SPAC13A11.03	7.9931	8.63429	0.901958
SPAC1A6.08c	7.97796	13.7575	1.37283
SPCC18B5.02c	7.88111	11.2689	1.01078
SPBC2F12.15c	7.86103	5.28698	0.953306
SPAC22A12.17c	7.79074	3.69127	1.52751
SPBC577.05c	7.6815	3.74807	0.945438
SPBC32H8.07	7.65846	4.96995	1.09247
SPBC1711.14	7.63286	3.58864	1.0583
SPCC417.05c	7.54816	5.64831	1.02129
SPAC22F8.05	7.54712	4.66863	1.39425
SPCC162.04c	7.50704	5.51896	0.90649
SPAC4H3.12c	7.44513	2.42115	4.9556
SPCC320.07c	7.2591	5.82126	0.805279
SPCC1494.03	7.14625	4.51347	1.10075
SPBC947.05c	7.14348	5.54871	1.26279
SPBP4H10.10	7.12941	3.83213	1.44638
SPAC6G9.13c	7.05689	9.03776	1.03571
SPAC14C4.08	7.00175	2.80501	0.969916
SPAC10F6.05c	6.97033	3.85173	1.43029
SPBC1A4.01	6.88846	4.99895	1.11913
SPCC548.02c	6.87926	7.87555	0.618299
SPCC4G3.03	6.85178	3.29077	1.0501
SPAC589.07c	6.83886	6.08956	1.11951
SPBPB2B2.04	6.81645	1.46197	0.844424
SPAC22G7.08	6.78279	6.1554	1.12626
SPAC222.15	6.70624	4.38448	1.03603
SPBC365.12c	6.68665	2.83598	1.28226
SPAC27D7.09c	6.61557	2.40799	1.49852
SPBC609.01	6.5782	5.38666	1.40367
SPAC4H3.04c	6.54372	2.74301	1.30487
SPAC227.04	6.46819	5.17241	1.10138
SPBC4.01	6.40979	3.6282	1.0654
SPCC830.07c	6.40428	2.68125	1.43511
SPBC21H7.06c	6.30431	3.46129	1.21036
SPAC24H6.08	6.2596	5.47868	1.03123
SPCC285.10c	6.21983	5.49013	1.11478
SPAC26F1.04c	6.20143	3.19339	1.41806
SPBC1685.13	6.17058	0.809638	0.708342
SPAC2C4.17c	6.15857	4.53628	1.06657
SPAC3A12.08	6.15114	2.55727	1.42025
SPBC16E9.17c	6.14176	4.03444	1.09106
SPAC13F5.05	6.08712	4.10564	1.13951
SPAC11E3.06	6.07862	3.20322	1.37173
SPBC4F6.17c	6.06881	2.44842	1.31437
SPAC2E1P3.01	6.03554	2.98574	1.44555
SPCC576.04	6.02532	4.39219	1.30504
SPBC83.19c	5.99249	7.62091	0.756011
SPBC9B6.03	5.97845	5.66393	0.858833
SPAC9E9.15	5.94159	5.30365	1.08015
SPAC186.07c	5.93984	2.69628	1.39965
SPAC11D3.18c	5.80198	4.62646	1.42916
SPBC1685.06	5.78994	3.73284	0.932974
SPBC337.06c	5.77121	5.79374	0.989951
SPBC21C3.19	5.75961	2.35506	0.989655
SPBC146.02	5.75653	4.85044	1.07702
SPCC70.10	5.75082	4.26501	1.40927
SPBC119.14	5.68409	3.31487	1.15428
SPCC16A11.08	5.66418	3.12273	1.19122
SPAC15E1.10	5.65724	3.36108	1.26429
SPAC26F1.11	5.6467	2.31396	1.06234
SPAC750.01	5.62314	4.5471	1.36767
SPAC19B12.08	5.61805	3.5319	1.06748
SPAC2F3.07c	5.59849	1.77768	0.713217
SPCC74.09	5.59676	10.2731	1.01746
SPAC13G6.13	5.58442	14.3984	0.342394
SPCC1442.11c	5.56665	1.90763	0.770443
SPAC1F3.08c	5.54976	3.17801	0.925502
SPAC16E8.08	5.53964	6.7586	1.08225
SPBC359.06	5.5377	1.67339	1.30843
SPBC106.02c	5.53748	7.7496	0.895884
SPAC1002.05c	5.49422	5.02384	1.04871
SPCC70.02c	5.48066	4.88933	1.16772
SPAC212.04c	5.40451	3.87161	1.18009
SPMIT.09	5.4032	3.06413	0.492905
SPBC11C11.06c	5.39909	4.47864	0.853149
SPAC20G4.05c	5.37618	4.08108	1.16789
SPCC338.06c	5.36393	2.97665	1.40841
SPAC13G6.12c	5.35945	7.40999	0.903687
SPAC7D4.06c	5.3559	4.61987	1.0433
SPBC21C3.11	5.35233	3.80945	1.24019
SPBPB7E8.02	5.34268	4.80474	0.959095
SPAC637.03	5.34086	3.24416	1.24507
SPAC17G6.13	5.31342	2.5764	1.2427
SPAC20G4.02c	5.30593	2.72583	0.955981
SPBC582.10c	5.28595	2.84646	1.32658
SPCC757.03c	5.27471	0.819888	1.62822
SPCC1259.06	5.26706	5.73429	0.946803
SPAC11D3.01c	5.26561	2.29974	1.26221
SPAC4G8.15c	5.25283	1.36819	1.19722
SPAC8C9.03	5.23182	2.18161	0.930159
SPAC688.13	5.20373	3.51058	1.0981
SPACUNK4.19	5.18855	2.02527	1.11783
SPAC57A7.05	5.13577	5.4241	1.36343
SPBC405.02c	5.06	6.13705	1.24925
SPBC4C3.08	5.05666	4.33694	0.830292
SPAC30.02c	5.04881	5.93747	0.993919
SPAC328.07c	4.99807	5.04403	1.19128
SPBC800.13	4.97179	4.84822	1.09828
SPCC24B10.02c	4.96775	4.46168	1.02218
SPAC4F10.17	4.96579	1.27017	1.45357
SPAC4H3.02c	4.95428	4.10151	1.34183
SPAC2C4.15c	4.95137	3.42929	1.24344
SPCC1795.06	4.9496	11.8337	1.04463
SPBP4G3.03	4.94688	4.46812	1.17433
SPAC1783.06c	4.94149	5.20481	0.961236
SPAC12B10.10	4.93401	0.326723	0.674154
SPBC18E5.15	4.92912	5.45593	1.17808
SPCC417.03	4.92531	2.16429	1.18543
SPAC25B8.18	4.92444	4.67364	1.15135
SPBC16D10.08c	4.91251	2.40398	1.2647
SPAC458.04c	4.90546	2.33654	1.54723
SPAC17G8.10c	4.90047	4.09071	1.13159
SPCC4E9.01c	4.88819	3.48952	0.935081
SPAC13G7.07	4.88114	3.23947	0.979988
SPAC1002.16c	4.87814	8.94243	0.885233
SPBC839.02	4.83536	4.80691	1.11573
SPBC8E4.05c	4.81935	1.37638	1.18444
SPBC1773.05c	4.76621	0.827102	1.71328
SPCC1393.12	4.76141	2.15405	1.35261
SPAC31A2.11c	4.70279	3.62231	0.892505
SPBC28E12.02	4.69912	2.27011	1.09594
SPAC6F12.15c	4.69228	2.38445	1.03492
SPBC36.11	4.68945	3.72481	1.00017
SPBC16C6.04	4.67435	4.73744	1.04301
SPBC1D7.05	4.6717	3.51701	1.34681
SPCC16C4.09	4.66441	3.59079	1.07134
SPCC757.07c	4.6624	3.19206	1.14844
SPBPB10D8.03	4.65515	1.53992	0.878546
SPAC17H9.18c	4.64669	6.68303	1.50811
SPAC11D3.17	4.62967	4.30442	1.34121
SPBC27B12.03c	4.62634	4.26495	1.02388
SPBC12C2.03c	4.61533	4.62876	1.09619
SPAC11G7.01	4.59838	0.912884	0.757552
SPBC1348.14c	4.57194	5.31347	0.983212
SPACUNK4.16c	4.57051	2.07217	1.37094
SPBC776.06c	4.56148	4.27599	0.95377
SPAC3H8.04	4.52798	3.36985	1.08049
SPAC1834.09	4.51742	3.08347	1.2185
SPAC3F10.12c	4.51739	3.7683	0.995291
SPBC1289.06c	4.50406	4.2405	0.936899
SPBC582.06c	4.49888	3.07041	0.995056
SPBC29A3.05	4.47767	4.31791	0.955824
SPBC15D4.08c	4.4525	0.269909	0.780215
SPAC27D7.11c	4.41194	2.68141	1.46819
SPAC21E11.03c	4.39362	3.27506	0.897584
SPAC589.08c	4.37987	5.74537	0.908349
SPCC622.03c	4.37647	3.5567	1.19537
SPAC869.01	4.36891	4.25969	0.974323
SPBC146.03c	4.36889	3.67868	1.26798
SPAPB1A10.14	4.36624	5.04572	0.670328
SPBC1347.11	4.36355	2.80222	1.29444
SPBC18H10.21c	4.35183	4.34185	1.10378
SPBC3B9.06c	4.34624	4.53147	0.961064
SPAC1783.07c	4.33932	3.70606	1.08424
SPAP11E10.02c	4.33655	4.02132	1.6709
SPCC16A11.15c	4.31707	3.43708	1.01771
SPAC23C11.06c	4.31416	1.27451	1.32992
SPAC25B8.19c	4.29807	3.75205	1.09637
SPAC20G8.10c	4.27491	3.88264	1.27816
SPBC4F6.16c	4.27432	2.00724	1.21642
SPAC7D4.12c	4.26391	3.25081	1.18307
SPAC212.05c	4.2601	2.88095	1.11945
SPAC8E11.01c	4.25472	3.27104	1.05708
SPBC577.13	4.25223	3.58982	1.16447
SPAC630.07c	4.24896	3.92019	1.05183
SPCC31H12.06	4.24873	3.36098	1.05669
SPAC683.03	4.24819	6.927	0.311447
SPAC823.03	4.21087	4.82945	1.08531
SPAC11G7.06c	4.20904	2.99515	1.23583
SPBC146.07	4.1731	3.82073	1.13555
SPCC330.19c	4.17088	2.36764	1.1508
SPCC1919.04	4.17078	4.11435	1.15979
SPCC569.02c	4.13043	6.74002	1.41493
SPAC13C5.04	4.12729	2.5892	1.15663
SPBC1683.01	4.12415	5.20572	0.937561
SPAC1D4.03c	4.12367	3.30517	1.22738
SPAC22E12.11c	4.11899	4.30474	1.00843
SPBC56F2.08c	4.10024	1.59453	0.767587
SPCC584.16c	4.09457	4.08464	0.929772
SPAC22F3.02	4.09219	2.4758	1.09961
SPBC211.07c	4.09066	3.43037	1.10141
SPBC4C3.12	4.09051	4.66517	0.994565
SPBC651.03c	4.07258	4.14901	0.893429
SPBC36B7.05c	4.06013	4.39539	1.12962
SPBC3H7.08c	4.05131	0.839896	1.64214
SPMIT.05	4.04676	3.17056	0.711494
SPAP27G11.16	4.03625	0.29784	0.778494
SPCC794.03	4.01438	3.87149	1.16703
SPAC22E12.15	3.99071	2.45221	2.2386
SPAC6C3.05	3.97844	1.3832	1.05882
SPAC11D3.16c	3.9769	4.12963	1.04951
SPBC215.11c	3.95074	2.06289	1.37939
SPCC622.11	3.94469	3.24964	1.0985
SPAC27D7.05c	3.90831	3.9114	0.907634
SPAC29B12.13	3.89438	2.18753	1.16074
SPCC24B10.08c	3.8926	2.42851	1.32371
SPCC1450.11c	3.89084	2.91073	1.36735
SPCC18.06c	3.88983	4.56422	0.978367
SPAC1250.02	3.88562	2.57245	0.768986
SPCC18B5.05c	3.8831	3.66555	1.23828
SPCC70.08c	3.88163	3.96331	1.03662
SPCC4G3.10c	3.84693	3.41605	0.977534
SPBC19G7.08c	3.83516	2.96259	1.04339
SPBC36.10	3.83042	4.34033	1.15219
SPAC6B12.03c	3.82702	3.89933	1.19384
SPAC15E1.02c	3.81974	1.53191	1.3913
SPCC737.04	3.81742	1.19733	1.30279
SPCC330.02	3.8075	2.59071	1.1779
SPAC4G8.03c	3.80737	5.01698	0.970475
SPAC18B11.10	3.80044	3.50538	1.00452
SPAC13C5.06c	3.79881	3.90908	1.07473
SPAC11H11.01	3.79374	2.84442	1.16653
SPAPB24D3.10c	3.76414	2.95864	1.7478
SPBC1921.06c	3.75701	4.28439	1.0531
SPBC19F8.06c	3.73592	1.09967	1.38207
SPBC3D6.01	3.73347	1.48958	0.885966
SPBC19G7.11c	3.73219	3.23874	1.1768
SPBC18E5.08	3.71451	2.90872	1.13835
SPBC1685.05	3.70862	1.72106	1.73447
SPBP23A10.14c	3.70262	2.14707	1.08769
SPAC2F3.08	3.70075	2.16754	1.20376
SPBC1604.20c	3.69527	0.264286	0.58462
SPBC30D10.14	3.67751	2.43419	1.30195
SPAC869.04	3.67673	4.15104	0.796549
SPBC119.05c	3.67318	2.85729	1.32173
SPAC1639.02c	3.65966	3.26654	0.987748
SPAC1B1.02c	3.65502	3.38955	1.07584
SPAC1610.04	3.65183	2.93355	1.17987
SPAC4D7.02c	3.65033	2.4427	1.17663
SPBC21D10.06c	3.65025	4.14896	1.23194
SPAC1565.07c	3.64781	2.39645	1.19423
SPAC6C3.07	3.63302	1.19692	0.837687
SPBC17F3.01c	3.62414	4.71233	1.24764
SPBC29B5.01	3.62221	3.58808	0.871456
SPBC36B7.02	3.61682	1.94393	1.21267
SPBC887.10	3.61026	3.46017	0.836022
SPBC23G7.10c	3.60091	5.75483	6.03822
SPBC3B9.01	3.58799	2.66681	1.19249
SPAC19G12.09	3.58725	2.65956	1.17541
SPAC644.06c	3.57889	3.71195	0.973776
SPBC11C11.04c	3.5723	3.32311	1.06237
SPAC186.05c	3.56314	1.71326	2.16235
SPAC1142.09	3.55992	6.04206	1.21424
SPBC1711.12	3.55066	2.62882	1.24594
SPAC19B12.01	3.54871	4.20611	0.93097
SPAC3F10.13	3.53558	3.31612	1.32137
SPAC14C4.10c	3.53021	2.37155	1.18444
SPMIT.06	3.52556	2.9396	0.758389
SPBC19G7.06	3.52407	3.34418	0.957842
SPBC1D7.03	3.52391	1.01813	0.920261
SPAC664.12c	3.5228	4.39714	0.907782
SPAPB8E5.05	3.51693	2.79461	1.23561
SPAC16A10.01	3.51411	3.6949	1.00171
SPAC167.07c	3.50733	2.59123	1.15336
SPAC26H5.04	3.50573	2.89901	1.06798
SPCC1739.04c	3.50388	3.79878	0.931811
SPBC3B9.21	3.50118	4.68039	0.939977
SPAC27D7.08c	3.48157	2.32234	1.27802
SPCC31H12.02c	3.47647	5.01428	0.706954
SPCC1494.09c	3.47345	1.69078	0.857484
SPAC688.03c	3.47319	3.24828	1.03822
SPAC1399.01c	3.46094	2.79838	1.19254
SPCC576.16c	3.45645	2.88636	1.05206
SPCC895.08c	3.45379	2.82725	1.06323
SPBC1709.06	3.43304	3.33971	1.01806
SPBC947.10	3.4302	2.61799	1.22415
SPAC5H10.12c	3.41828	3.38244	0.835162
SPBC8E4.02c	3.40715	2.65455	0.860284
SPCC24B10.07	3.40591	3.02597	1.10717
SPBC27B12.11c	3.39537	2.81303	0.935155
SPAC2G11.09	3.39335	3.22716	1.20438
SPAC22F3.09c	3.38501	2.11878	1.35417
SPBC1778.02	3.36742	1.93778	0.936043
SPBC36B7.06c	3.36099	1.4575	1.00095
SPBC83.11	3.35578	2.89566	0.828039
SPCC4G3.14	3.3547	2.91008	1.17444
SPBC106.20	3.34836	2.7626	1.08453
SPCC338.17c	3.33917	3.14281	1.25774
SPAC222.07c	3.31888	1.57825	1.24131
SPBC32H8.08c	3.28823	3.82413	0.953838
SPCC4G3.09c	3.28721	3.76244	0.882912
SPAC6F6.02c	3.28324	2.93745	1.19803
SPBC359.01	3.27044	1.93789	1.052
SPBC337.13c	3.26929	3.31668	1.14617
SPAC664.15	3.26572	2.96416	1.24587
SPBC15C4.06c	3.26399	2.08913	1.03185
SPBC337.12	3.25947	2.99936	1.02122
SPAC18G6.09c	3.25472	0.454998	0.655631
SPBPB2B2.02	3.24934	2.45105	1.15458
SPAC1952.15c	3.24835	0.764512	0.846746
SPBC32C12.02	3.24804	2.35668	1.37411
SPAC24H6.05	3.24788	2.55024	1.0885
SPBC26H8.05c	3.24726	4.11715	1.00088
SPAC328.05	3.24555	2.94552	1.0302
SPAC1565.04c	3.24269	1.82937	1.20972
SPAC17G8.14c	3.23968	3.34864	1.10891
SPBC31F10.05	3.23918	0.821312	1.13979
SPAC227.01c	3.23389	3.14327	0.890002
SPAC3C7.06c	3.23194	3.17393	0.986031
SPBC428.10	3.23129	2.84582	1.12731
SPCC16C4.17	3.23077	3.06068	1.14058
SPBC26H8.13c	3.22511	3.91068	0.972794
SPBC2A9.04c	3.22203	2.49694	1.32459
SPAC19E9.01c	3.212	2.32524	0.982897
SPBC1A4.04	3.20968	3.73127	1.01502
SPCC285.06c	3.19904	2.50137	1.05567
SPAC5D6.09c	3.19439	5.02404	0.879264
SPBC24C6.06	3.18256	2.073	1.0537
SPAPB8E5.08	3.18231	4.05783	1.07388
SPBC106.19	3.18169	2.92857	0.946271
SPMIT.03	3.17576	0.949344	1.00469
SPAC2C4.04c	3.1712	2.66204	1.18993
SPAC2E1P3.02c	3.17105	3.62323	1.0188
SPCC1322.08	3.16749	3.50138	0.801446
SPBC3B9.09	3.16216	2.28145	1.05324
SPAC4F10.07c	3.15575	1.86731	1.03738
SPBC1778.03c	3.15479	2.1273	1.19122
SPCC1450.05c	3.15325	3.48004	0.917119
SPCC24B10.14c	3.1511	1.52281	1.10498
SPBC83.12	3.14367	1.8767	1.00134
SPBC649.05	3.14206	2.4509	0.981382
SPAC1F12.10c	3.13917	3.22758	0.941536
SPAC15A10.03c	3.13708	1.9597	1.73709
SPCC74.04	3.13115	3.75303	1.085
SPAC29B12.03	3.1285	4.55328	0.868252
SPCC1223.10c	3.12493	2.85284	1.05975
SPBC31F10.08	3.12472	0.495817	0.73972
SPAC23A1.02c	3.12032	0.866654	0.822666
SPCC1919.12c	3.1164	0.481507	0.743525
SPAC29B12.06c	3.11475	3.67413	0.914926
SPBC9B6.10	3.10706	1.77532	1.09917
SPBC1271.09	3.10416	1.97421	0.909848
SPCC1450.10c	3.10266	3.67877	1.00972
SPBC1683.02	3.09751	2.57012	1.04312
SPBC3B8.10c	3.09704	2.48619	1.04184
SPBC1348.12	3.0965	1.44402	0.985258
SPAC23A1.06c	3.09631	3.50197	1.04743
SPAC1687.14c	3.0862	2.5039	1.05532
SPCC1322.07c	3.08359	3.98085	0.94471
SPAC1B3.06c	3.08161	3.04756	1.01618
SPAC23E2.01	3.0765	3.3761	0.956725
SPBC16A3.03c	3.07419	3.10542	0.905666
SPAC1399.02	3.0733	2.50873	0.832872
SPAC16E8.16	3.07058	1.22141	1.10634
SPAC3G6.10c	3.06562	1.06431	0.758026
SPAC8E11.03c	3.05885	2.1148	0.756815
SPAC4G8.13c	3.05406	2.9707	0.968412
SPAC227.15	3.05092	2.67099	1.0412
SPBC776.16	3.04258	3.36439	1.01539
SPCC1840.12	3.03587	1.55505	1.26008
SPAC9E9.14	3.02331	1.53701	1.1875
SPBC1718.01	3.01387	2.95427	0.958881
SPAC513.04	2.99704	10.9962	1.05045
SPAC57A10.05c	2.99155	2.48387	0.951904
SPBC405.05	2.99126	2.84397	0.943507
SPCC663.17	2.98354	3.32785	0.952868
SPBPB2B2.12c	2.97899	0.487515	1.14233
SPBC106.13	2.97476	2.60497	1.21779
SPAC13G6.03	2.97023	2.70196	0.980864
SPBC947.14c	2.9654	2.73659	1.12054
SPCC830.04c	2.96324	0.699357	0.712919
SPAC29A4.12c	2.96231	1.79266	1.43867
SPAC25B8.04c	2.95985	3.66711	1.12447
SPBC19C2.11c	2.95769	3.08564	1.06319
SPBC1271.07c	2.95212	1.88688	1.32634
SPBC56F2.05c	2.94449	5.1732	1.00117
SPCC338.13	2.93501	2.70616	1.18548
SPCC550.08	2.92495	3.03516	1.07144
SPCC1682.11c	2.91975	2.39198	1.16207
SPAC1002.08c	2.91684	2.53115	0.956018
SPBC19C2.05	2.91096	3.02784	1.16661
SPAC1B1.04c	2.91055	2.6797	1.18959
SPAC343.12	2.90811	1.97554	1.08264
SPBC32F12.03c	2.90644	2.27077	1.12152
SPBC20F10.10	2.89978	1.57782	0.732127
SPAC56F8.06c	2.89703	3.08278	1.0235
SPAC637.04	2.8935	3.04941	1.04628
SPAP8A3.05	2.89113	2.46072	1.10859
SPAC17A2.15	2.89111	1.59515	0.863336
SPAC12B10.03	2.88474	2.23483	0.964134
SPBC31F10.07	2.88358	3.3217	0.925935
SPAC11D3.13	2.8785	1.48261	1.30174
SPBP35G2.02	2.87561	2.06099	1.01859
SPCC569.04	2.87279	1.88429	1.13741
SPAPJ695.01c	2.87182	2.43851	0.872386
SPCC1020.12c	2.86413	2.37694	1.11156
SPAC186.06	2.86367	1.64651	1.67757
SPAC27E2.01	2.86301	2.12631	1.07352
SPCC1183.11	2.85848	2.80927	1.36642
SPAC644.07	2.85812	2.23044	1.11688
SPBC359.04c	2.85347	1.2653	0.954752
SPBP8B7.15c	2.85156	3.52997	1.01808
SPAC17A2.01	2.84879	3.66977	1.11506
SPBP35G2.11c	2.84513	2.40766	1.01161
SPAC17G8.02	2.84157	2.675	1.07219
SPAC3H5.11	2.84142	2.54835	1.023
SPCC550.10	2.83427	1.76498	1.22496
SPAC29B12.14c	2.82671	3.57769	0.933889
SPAC15A10.07	2.82616	2.438	0.924371
SPBC887.16	2.82607	2.89676	0.783363
SPCC1020.10	2.82412	2.99742	1.18633
SPAC1006.03c	2.82333	1.61379	1.11941
SPCC970.07c	2.82211	2.56951	0.983731
SPAC328.03	2.82149	1.76086	1.19894
SPAC227.08c	2.81886	3.21565	0.954903
SPCC338.12	2.81724	2.95709	0.974419
SPBC557.05	2.81694	2.61433	0.909844
SPAC1687.13c	2.81617	2.63718	0.974915
SPAC16.05c	2.80189	3.01125	1.03485
SPAC6B12.07c	2.79798	2.80354	1.04193
SPAC869.11	2.79251	2.72415	0.9967
SPBC17A3.03c	2.78582	3.67295	0.859206
SPBPB21E7.04c	2.78323	1.05944	0.926333
SPCC11E10.03	2.77928	1.91764	0.939198
SPMIT.11	2.77681	0.206214	0.577429
SPAC11E3.09	2.77528	2.56262	1.05538
SPCC320.13c	2.77436	2.99105	1.21424
SPCC4G3.16	2.77419	0.702758	0.70569
SPACUNK4.15	2.76947	2.97259	1.00409
SPCC830.11c	2.76348	3.05385	0.879901
SPAC7D4.03c	2.75226	3.16211	1.06278
SPBC12C2.12c	2.74959	1.91585	1.16388
SPBC19F5.01c	2.74833	2.81684	1.05558
SPBC11C11.05	2.7433	3.77913	1.12064
SPBC119.03	2.73996	1.42414	1.33696
SPBC83.07	2.73454	3.14048	1.03696
SPBC17F3.02	2.73346	3.36062	1.16788
SPBC21.07c	2.73149	1.88579	1.12341
SPCC622.07	2.73103	2.75242	1.11027
SPCC757.02c	2.72446	1.13186	1.12976
SPBC18H10.05	2.71329	2.41507	1.0549
SPAC15A10.10	2.71151	1.65387	0.997045
SPCC13B11.02c	2.70706	4.04965	0.882935
SPAC1952.10c	2.70319	2.51394	1.06879
SPBC21B10.06c	2.70169	2.33927	0.98951
SPAC1786.04	2.70045	1.71693	1.10371
SPCC63.08c	2.69829	3.1303	1.1525
SPCC736.13	2.69654	2.84274	1.13624
SPCC584.02	2.6869	0.494295	0.852434
SPMIT.08	2.68538	0.867822	0.621465
SPBC11B10.05c	2.67482	2.25173	1.06625
SPBC4B4.08	2.67283	2.46862	1.14866
SPAC1002.20	2.66769	0.862083	1.05589
SPBC25B2.03	2.66254	2.57516	1.04678
SPAC56E4.02c	2.66142	2.29078	1.00689
SPBC1105.08	2.66126	2.43299	1.00884
SPAC664.07c	2.65491	2.12258	1.16028
SPBC2G2.07c	2.65353	2.5501	0.933779
SPAC31G5.21	2.64558	2.69328	1.00448
SPAC9.08c	2.64323	2.47206	0.981328
SPCC1827.07c	2.64225	2.14892	0.882666
SPMIT.01	2.63547	0.387454	0.793744
SPBC1198.06c	2.627	3.21356	0.952201
SPBC4F6.08c	2.62085	1.97461	0.68395
SPCC1259.14c	2.61538	1.43987	1.04639
SPBP19A11.02c	2.61095	2.61882	1.31258
SPAC7D4.08	2.60161	1.9292	0.768777
SPBC56F2.11	2.60147	1.24249	0.81794
SPBC3H7.09	2.5812	2.57521	1.05685
SPAC23C11.07	2.57774	2.76359	0.600002
SPAC186.04c	2.57761	1.71351	1.17315
SPAC18B11.11	2.57264	2.5406	1.05009
SPAP14E8.03	2.57133	2.73385	0.947226
SPAC9E9.04	2.56896	2.90485	1.09033
SPAC25A8.02	2.5655	2.24462	1.18381
SPCC1259.04	2.55964	2.7168	0.963906
SPBC16A3.02c	2.55827	2.3886	1.21971
SPAC29E6.09	2.55405	2.29406	1.1582
SPBC4F6.06	2.553	2.55583	1.1201
SPBC12C2.04	2.54797	2.33975	1.11132
SPCC1795.12c	2.53949	4.8992	0.797742
SPBC1604.19c	2.53783	2.2714	1.03101
SPCC1450.16c	2.53762	2.93443	0.963967
SPAC3G9.01	2.53625	2.35808	1.16753
SPBC1703.12	2.53615	2.18886	1.03909
SPMIT.02	2.53579	0.284953	0.63507
SPBP8B7.17c	2.53252	2.56285	1.03261
SPBC3E7.02c	2.53026	1.67827	1.33094
SPAC13G7.05	2.52892	2.40988	1.06199
SPAC607.08c	2.52775	1.24183	1.12417
SPAC343.09	2.52469	1.26496	1.29414
SPAC3H8.06	2.52227	2.73706	0.84862
SPBC405.03c	2.51404	3.58434	0.968817
SPAC823.16c	2.5119	2.8772	0.975502
SPCC965.07c	2.51166	2.46653	1.02534
SPBC947.11c	2.5085	2.66544	1.24057
SPAC3C7.05c	2.5082	1.88748	1.15058
SPAPB1A11.02	2.50755	2.04171	1.93535
SPAC1486.01	2.50688	2.28553	1.10452
SPCC1281.03c	2.50633	2.56375	1.00821
SPAC25B8.13c	2.50587	4.44069	0.762516
SPAC26F1.10c	2.50237	2.47099	1.07837
SPAC1399.03	2.49744	3.11963	1.09974
SPAC17G8.11c	2.49607	2.47774	1.1356
SPBC15D4.07c	2.49522	1.68264	1.1814
SPCC290.02	2.4948	2.53118	0.96557
SPAC227.14	2.49282	2.44538	1.30827
SPCC18.03	2.49152	1.57379	1.33948
SPBC31F10.10c	2.4871	1.93785	1.16483
SPBC530.09c	2.48691	3.09349	0.989227
SPAC17H9.03c	2.48515	2.7994	1.06227
SPAC22E12.03c	2.48375	1.44887	1.35594
SPBP23A10.10	2.48264	4.43732	0.969047
SPAC1F5.08c	2.48034	1.82313	1.07754
SPCC1682.15	2.4799	2.16641	1.07057
SPAPB1A10.04c	2.47523	2.72723	0.880476
SPBC649.04	2.47133	2.33041	1.09935
SPAC13A11.04c	2.47132	1.56635	1.12418
SPBP26C9.02c	2.46956	1.92046	1.34651
SPAC1F7.03	2.46584	2.5702	1.00656
SPAC30D11.08c	2.46333	2.36899	1.13487
SPBC25B2.04c	2.46207	2.01546	1.17803
SPCC622.04	2.46199	2.33081	1.04609
SPAC15F9.01c	2.46035	1.99624	1.2143
SPAC22H10.06c	2.4599	3.22175	0.746029
SPBC16E9.13	2.45828	2.21037	0.974107
SPCC1753.02c	2.45743	1.66708	0.858766
SPBC651.11c	2.45278	2.67638	1.13301
SPBC16A3.17c	2.44468	2.34566	1.14008
SPBC1D7.01	2.4402	1.99028	0.936715
SPBP35G2.12	2.43627	2.25988	1.01759
SPAC24H6.09	2.43552	2.69886	1.03492
SPBC713.02c	2.43218	2.08254	1.05651
SPCC188.09c	2.4315	3.08853	1.20899
SPBC337.07c	2.42921	2.95549	0.9542
SPAC630.05	2.42913	1.92898	1.13868
SPAC977.10	2.4226	2.13154	0.95036
SPAC688.10	2.42008	1.74073	1.50016
SPCC622.21	2.41663	2.66996	1.04156
SPBC543.08	2.40705	2.86447	1.02854
SPBC119.09c	2.40408	2.04712	1.04474
SPCC970.06	2.40193	2.30012	1.01957
SPBC4C3.04c	2.39959	2.74792	0.955546
SPBC1347.03	2.39249	1.59648	0.880995
SPAC1751.04	2.39242	2.34079	1.07914
SPAC12G12.12	2.39176	2.57938	1.0985
SPAC607.07c	2.39066	2.84696	1.02104
SPAC688.04c	2.38764	1.87844	1.03763
SPCC24B10.22	2.38509	3.28407	1.14196
SPMIT.07	2.38488	0.336943	0.658179
SPAC1327.01c	2.383	2.99875	1.09767
SPAC17A2.05	2.38108	2.05364	1.2314
SPAC29E6.08	2.38097	2.03528	1.01461
SPBC21B10.05c	2.38071	2.52885	1.01122
SPMIT.04	2.378	2.24483	0.784531
SPAC23C11.08	2.37522	2.91423	0.90255
SPAC23G3.08c	2.37275	2.46639	0.898424
SPBC27B12.12c	2.37221	2.42924	1.07233
SPAPB2B4.06	2.37072	1.72035	1.38297
SPCC777.13	2.36476	2.32635	1.03398
SPCC970.04c	2.36363	1.55657	1.00682
SPBC29A3.03c	2.36274	0.212627	0.691537
SPAC12B10.16c	2.36169	2.1187	1.10902
SPAC11D3.08c	2.35875	2.28813	1.02899
SPAC15A10.04c	2.35553	2.18974	0.966256
SPAC20G4.04c	2.35542	1.7843	0.956637
SPCC777.10c	2.35276	0.44709	0.883379
SPBC1703.09	2.35206	2.70818	0.960865
SPAPB18E9.02c	2.35051	2.11244	1.66831
SPBC2G5.02c	2.34989	2.90149	0.832922
SPBC12C2.05c	2.34912	1.82363	1.06898
SPAC11E3.02c	2.34661	2.37879	1.03668
SPAC3A11.05c	2.34234	1.84325	1.20015
SPBC660.07	2.33964	1.47429	1.26182
SPCC965.05c	2.3375	2.07783	1.03524
SPAC9E9.01	2.33652	1.75155	1.24084
SPCC162.10	2.32984	1.65307	1.07675
SPAC8C9.12c	2.32942	2.75462	0.874169
SPAC26F1.07	2.32834	1.99873	1.06941
SPBC16A3.09c	2.32782	2.18705	1.34349
SPBC83.03c	2.32481	1.65834	1.1959
SPBC1683.12	2.32352	3.02277	0.95664
SPCC1020.05	2.32212	2.63031	0.966423
SPCC1442.16c	2.31926	2.08586	1.16738
SPBC428.04	2.31615	2.89269	1.01291
SPAC3A11.09	2.31523	1.78557	1.37885
SPAC19E9.03	2.31517	2.36671	1.02504
SPBP8B7.13	2.31469	2.19254	0.953736
SPBC887.18c	2.31368	2.28099	1.03348
SPAC17G8.01c	2.31011	2.66811	0.947167
SPBC29A3.18	2.30775	2.85423	1.03026
SPAC1420.01c	2.30703	1.65703	1.11236
SPAC17A2.14	2.30435	2.41784	0.908416
SPAPB1A10.07c	2.30236	2.44668	1.00352
SPBC20F10.02c	2.29646	1.35921	1.13413
SPCC16C4.07	2.29599	3.02273	0.932515
SPCC584.11c	2.2954	2.67382	0.896228
SPBC16E9.08	2.29382	1.34918	1.21021
SPAC1093.01	2.29374	2.7659	1.05889
SPCC61.05	2.2876	2.59958	0.851422
SPBC1709.20	2.28709	2.15786	1.01472
SPCC24B10.18	2.28533	4.92389	0.820838
SPCC320.09	2.28403	3.09242	0.927796
SPAC1093.02	2.28344	2.27944	0.974682
SPBC651.10	2.28092	2.19143	1.08609
SPBC2G5.03	2.27901	2.83121	1.01987
SPAC4F10.05c	2.27887	1.8583	1.08366
SPBC1709.10c	2.27768	2.95627	0.895507
SPBP8B7.29	2.27687	1.67921	1.20499
SPCC1235.06	2.27574	2.65244	0.982889
SPAC3H1.04c	2.273	2.72088	0.996935
SPAC25H1.02	2.27	1.92267	1.09331
SPAC23H3.02c	2.2699	2.6162	0.925906
SPCC1672.08c	2.26881	2.02551	1.00701
SPAC3H8.08c	2.26402	1.6852	1.19645
SPAC23C4.05c	2.26344	2.60393	1.12652
SPCC584.12	2.2591	1.99295	0.721777
SPAC23H3.08c	2.25835	2.16697	1.07999
SPAC513.07	2.25782	2.14812	0.944165
SPAC17G8.04c	2.25686	2.49593	0.941106
SPBP4H10.19c	2.25301	2.17152	1.18448
SPAC1F5.05c	2.2524	2.90487	0.951264
SPAC4G9.14	2.2517	2.64777	0.977704
SPBC2A9.02	2.24973	1.70477	1.15638
SPAC13D6.04c	2.24764	1.84818	1.10111
SPAC23H3.13c	2.24544	1.73334	1.00696
SPBP8B7.27	2.2454	1.24152	1.0817
SPBC17D11.08	2.24523	1.36547	1.08522
SPCC1902.01	2.24483	2.2908	0.967184
SPAC6G10.12c	2.24249	2.63876	1.12626
SPAPB24D3.09c	2.24135	2.34002	1.17256
SPAC57A10.02	2.24017	1.74878	1.07624
SPAC23D3.10c	2.23799	2.00678	1.20045
SPCC1620.07c	2.2377	1.20651	0.988945
SPAPB24D3.08c	2.23196	1.77174	1.06427
SPAC19D5.03	2.23183	2.1911	0.99951
SPCC1442.02	2.23072	1.77371	0.959859
SPAC3F10.10c	2.22923	0.910915	0.926691
SPCC338.02	2.22769	0.915387	0.865685
SPBC1D7.02c	2.22591	2.47234	1.12227
SPAC25H1.03	2.2249	1.00746	1.02185
SPBC776.09	2.22463	1.82415	0.896783
SPAC22F8.04	2.22237	2.10717	0.998712
SPAC1705.02	2.22061	2.01237	1.00315
SPCC63.10c	2.21925	1.54901	0.865742
SPCC1322.14c	2.21914	2.58718	0.922973
SPAC1805.14	2.21887	3.16456	0.980322
SPAC1527.02	2.21767	2.63687	0.971866
SPAC24H6.02c	2.21656	2.37036	1.04823
SPAC22H10.10	2.21303	1.38782	1.0734
SPCC777.08c	2.20434	2.48069	1.01727
SPAC1039.01	2.20025	3.6917	0.82858
SPAC13D6.05	2.19984	2.10353	1.00444
SPBC29A10.12	2.19976	2.81651	0.902383
SPAC25G10.01	2.19876	2.02956	0.82308
SPAC4D7.06c	2.19805	2.84156	0.92227
SPAC4D7.11	2.19614	1.91767	0.921044
SPCC1682.03c	2.19303	1.10839	0.948375
SPCC417.04	2.19263	1.24792	0.974855
SPAC13G7.03	2.19259	2.07134	0.974262
SPCC1183.09c	2.19121	2.82895	0.999963
SPAC17A2.09c	2.18618	2.19959	0.942794
SPBC902.02c	2.18489	2.32355	1.3377
SPAC1071.01c	2.18054	1.85117	0.885087
SPBC577.14c	2.17864	2.67022	0.99503
SPAC3H1.09c	2.17795	2.29992	1.04273
SPAC5H10.04	2.17494	2.18081	1.06462
SPBC32C12.03c	2.17394	2.79266	0.955564
SPAC4C5.04	2.16971	2.22582	0.903282
SPAC926.05c	2.16455	2.81178	0.869768
SPBC15D4.02	2.15988	2.98193	0.997946
SPAC1039.11c	2.15825	1.81839	1.14521
SPBC21H7.03c	2.15622	2.4171	1.02283
SPBC36.01c	2.15444	3.35119	0.905279
SPAC13F5.04c	2.15437	0.52265	0.833712
SPAC31A2.12	2.15252	1.94455	1.11239
SPAC18B11.09c	2.149	3.52017	0.71681
SPBC16G5.17	2.14347	2.09615	0.817988
SPBC11G11.01	2.14015	1.65516	1.05929
SPBP23A10.15c	2.13968	1.93843	0.835585
SPBC354.06	2.1393	3.17568	0.97499
SPCC576.17c	2.13915	3.35393	1.00632
SPCC162.12	2.13698	1.6967	1.21412
SPAC1610.01	2.1343	1.7332	1.01915
SPCC61.04c	2.13333	2.66739	0.987428
SPAC4A8.04	2.13315	2.784	1.07086
SPAC1952.12c	2.13314	2.23453	1.07825
SPAC23H3.04	2.13292	2.22663	0.949383
SPAC17A5.18c	2.13187	1.58255	0.880843
SPAC1687.23c	2.13028	3.86405	0.633162
SPAC824.04	2.12326	2.46974	1.0619
SPBC14F5.12c	2.12204	1.77029	1.16313
SPAC110.01	2.12085	3.34763	0.890023
SPBC947.09	2.11984	1.95056	0.985841
SPAC23H4.13c	2.11759	2.28454	0.90931
SPAC8C9.14	2.1162	2.58245	0.969103
SPBC725.12	2.11414	0.548807	0.761713
SPBC3H7.02	2.1095	1.92838	1.00358
SPAC57A7.08	2.10886	1.47885	1.10914
SPCC1494.02c	2.10721	2.40806	0.962172
SPBP8B7.16c	2.10559	4.57944	0.729077
SPAC23G3.02c	2.1036	1.54089	1.27857
SPAC1093.06c	2.10198	1.81525	1.30189
SPAP32A8.02	2.10136	2.33109	0.841897
SPCC584.03c	2.10014	0.621859	0.7901
SPAC17A5.16	2.0987	1.73806	0.876669
SPCC1795.01c	2.09844	1.97537	1.01943
SPAC458.06	2.09782	1.78603	1.15702
SPAC1952.09c	2.09622	1.77462	1.19464
SPBP4H10.03	2.09517	3.41706	0.864904
SPCC18.09c	2.09332	1.61945	1.12398
SPBC713.12	2.09288	2.1934	1.17041
SPAC2E12.03c	2.09226	1.8462	1.15729
SPBP23A10.04	2.09013	1.00542	1.01743
SPCC622.15c	2.08987	1.3215	1.30516
SPAP27G11.12	2.08625	1.50778	1.32419
SPBC1539.04	2.08552	2.03802	1.05291
SPAC3G6.09c	2.08487	2.04802	1.19347
SPAC458.07	2.08382	1.53261	0.961781
SPCC1494.08c	2.0837	2.50904	0.975479
SPAC323.08	2.08362	0.297338	0.605282
SPAC23C11.16	2.08046	1.6476	1.12227
SPAC821.12	2.08041	2.31154	0.954165
SPBC543.05c	2.07854	2.26305	1.06094
SPAC167.01	2.07536	2.13879	1.11858
SPAC3H1.08c	2.07503	1.86215	0.950786
SPCC18.18c	2.07488	2.52618	1.01552
SPCC1840.08c	2.07359	1.79445	0.987878
SPAC2H10.01	2.07325	1.15873	0.856089
SPBC365.16	2.07262	2.59273	0.832121
SPCC1223.02	2.07018	0.830599	0.953425
SPBC1604.18c	2.06899	1.47283	1.12514
SPBC800.12c	2.06849	2.18052	0.953863
SPBC359.03c	2.06829	2.14575	0.924371
SPBC354.09c	2.06828	1.88792	1.21311
SPAC6F6.12	2.06692	1.88462	1.10211
SPAC23C4.12	2.0637	1.71346	0.956629
SPCC4B3.10c	2.06243	2.93312	0.915889
SPCC306.07c	2.06243	2.65119	1.05205
SPAC10F6.06	2.06094	1.8258	1.06478
SPCC16A11.16c	2.0602	2.2477	0.988245
SPAC890.03	2.05906	2.16942	1.35553
SPCC737.02c	2.05857	2.90044	0.915942
SPAC29A4.17c	2.05622	1.75245	1.53363
SPAC2E12.02	2.05377	2.0446	0.971311
SPAC1B3.08	2.05218	1.90107	1.0136
SPBC1105.04c	2.05155	2.29837	0.935267
SPBC18H10.20c	2.05073	2.8518	0.94104
SPCC1620.04c	2.05009	0.752344	0.736262
SPAC22H10.12c	2.0491	1.70434	1.00444
SPAC6G9.05	2.04304	2.39839	1.06035
SPAC23A1.05	2.04189	2.95704	0.944702
SPAC4A8.02c	2.04171	1.49465	0.903545
SPAC1D4.02c	2.04036	1.78005	1.10441
SPAC4F10.13c	2.03874	2.23172	1.14667
SPBC83.17	2.03813	1.91707	0.997472
SPAC1B3.15c	2.03693	2.16398	1.05445
SPAC17A2.04c	2.03666	1.75014	1.09655
SPAC3A12.15	2.03543	1.82011	0.921473
SPBC18H10.19	2.02465	2.10489	1.12191
SPAC458.03	2.02338	2.06197	0.993444
SPBC83.10	2.02285	2.28314	0.919125
SPAC5D6.07c	2.02281	2.33825	0.936905
SPBC56F2.10c	2.02216	2.70983	0.955122
SPAC23C4.08	2.02112	2.25962	0.990319
SPCC16A11.01	2.01742	1.52382	0.97017
SPAC3A12.17c	2.01606	2.20957	1.38618
SPBC25H2.09	2.0125	2.46513	1.02197
SPBC3B8.07c	2.0052	2.81184	0.91938
SPCC63.02c	2.00375	2.05081	0.919318
SPAC521.02	2.00085	2.08684	1.00162
aAverage of 3 independent expreriments
bwild type
